# Supplementary material for: Cross Interaction between M2 Muscarinic Receptor and Notch1/EGFR Pathway in Human Glioblastoma Cancer Stem Cells: Effects on Cell Cycle Progression and Survival
Source: Cells. 2020 Mar 9;9(3):657. doi: 10.3390/cells9030657 (PMC7140674; doi:10.3390/cells9030657)
Supplement: Supplementary file 1 [file cells-09-00657-s001.zip]

Archive with 1 entries (1 files):
- cells-696856-supplementary.pdf
